# Supplementary material for: A key to known species of Episcapha (subgenus Ephicaspa Chûjô) (Coleoptera, Erotylidae, Megalodacnini), with the description of two new species
Source: Zookeys. 2012 Jun 20;(203):47–53. doi: 10.3897/zookeys.203.3400 (PMC3381699; doi:10.3897/zookeys.203.3400)
Supplement: XML Treatment for Episcapha (Ephicaspa) lushuiensis [file zookeys.203.3400-treatment1.xml]

<!DOCTYPE tp:taxon-treatment
  PUBLIC "-//TaxonX//DTD Taxonomic Treatment Publishing DTD v0 20100105//EN" "tax-treatment-NSO.dtd">
<tp:taxon-treatment xmlns:tp="http://www.plazi.org/taxpub"><tp:treatment-meta><mixed-citation publication-type="journal"><person-group><name><surname>Li</surname><given-names>Jing</given-names></name><name><surname>Ren</surname><given-names>Guo-Dong</given-names></name></person-group><article-title>A key to known species of 
                    <italic>Episcapha</italic> (subgenus 
                    <italic>Ephicaspa</italic> Chûjô) (Coleoptera, Erotylidae, Megalodacnini), with the description of two new species</article-title><source>Zookeys</source><day>20</day><month>6</month><year>2012</year><volume>2012</volume><issue>203</issue><fpage>47</fpage><lpage>53</lpage><pub-id pub-id-type="doi">10.3897/zookeys.203.3400</pub-id></mixed-citation></tp:treatment-meta><tp:nomenclature><tp:taxon-name>
                        <tp:taxon-name-part taxon-name-part-type="genus">Episcapha</tp:taxon-name-part>
                        (<tp:taxon-name-part taxon-name-part-type="subgenus">Ephicaspa</tp:taxon-name-part>)
                        <tp:taxon-name-part taxon-name-part-type="species">lushuiensis</tp:taxon-name-part>
                    <object-id xmlns:xlink="http://www.w3.org/1999/xlink" xlink:type="simple">urn:lsid:zoobank.org:act:DFA4FEBC-E3BC-4C29-945C-D500E8093F0B</object-id>
								<object-id xmlns:xlink="http://www.w3.org/1999/xlink" xlink:type="simple">http://species-id.net/wiki/Episcapha_lushuiensis</object-id>
								</tp:taxon-name><tp:taxon-status xmlns:xlink="http://www.w3.org/1999/xlink" xlink:type="simple">sp. n.</tp:taxon-status></tp:nomenclature><tp:treatment-sec sec-type="Type material"><title>Type material.</title><p>Holotype. male, CHINA: Yunnan Province, Lushui County, <named-content xmlns:xlink="http://www.w3.org/1999/xlink" content-type="dwc:verbatimCoordinates" xlink:type="simple">25.9667°N, 98.8167°E</named-content>, 11 May 2004, Zi-Zhong. YANG leg (MHU). Paratypes. 2 males, 8 females, same data as holotype (MHU).</p></tp:treatment-sec><tp:treatment-sec sec-type="Description"><title>Description.</title><p>Body (<xref ref-type="fig" rid="F1">Fig. 1</xref>) strongly elongate, length: 6.5–8.0mm; width: 2.3–3.0mm (bl/bw = 2.59–2.72; average = 2.63); general color black, moderately shining; mouthparts and tarsi brown to reddish brown. Each elytron with 2 orange bands; anterior band extending obliquely from humerus to near the suture, abruptly narrowed in middle, with 3 teeth on anterior border, reaching the base at the humeral angle; posterior band at four fifths length of elytron, extending from the suture to near the lateral border, with 3 teeth at anterior border, with posterior border slightly curved.</p><fig id="F1" position="float" orientation="portrait"><label>Figures 1–11.</label><caption><p><italic><tp:taxon-name>Episcapha (Ephicaspa) lushuiensis</tp:taxon-name></italic> sp. n. <bold>1</bold> habitus <bold>2</bold> head <bold>3</bold> antenna <bold>4</bold> mentum <bold>5</bold> Pronotum <bold>6</bold> prosternum <bold>7</bold> mesoventrite <bold>8</bold> aedeagus in lateral views <bold>9</bold> anterior end of internal sac in anterodorsal view <bold>10</bold> female genitalia in ventral view <bold>11</bold> female spermatheca Scale bars: <bold>a</bold> = 1mm, <bold>b</bold> = 0.1mm.</p></caption><graphic xmlns:xlink="http://www.w3.org/1999/xlink" xlink:href="ZooKeys-203-047-g001.jpg" position="float" orientation="portrait" xlink:type="simple"/></fig><p>Head (<xref ref-type="fig" rid="F1">Fig. 2</xref>) strongly and sparsely punctured on vertex, with ocular lines. Clypeus finely and closely punctured, with anterior border nearly straight, with a fovea<!--PageBreak--> on each side of the base. Eyes large, moderately prominent laterally. Antennae (<xref ref-type="fig" rid="F1">Fig. 3</xref>) long, extending a little behind posterior border of pronotum; antennomere III about 1.3 times as long as IV; antennomere VIII slightly wider than VII, about 1.2 times as wide as long; antennomeres IX hemispherical; antennomere X almost asymmetrical triangular; antennomere XI roundly quadrate, slightly constricted in middle; relative lengths of antennomeres II–XI: 8.0: 14.5: 11.5: 12.0: 11.0: 12.0: 10.0: 12.0: 12.0: 15.0. Mentum (<xref ref-type="fig" rid="F1">Fig. 4</xref>) pentagonal, pointed apically, with coarse punctures and setae; submentum roundly and roughly punctured.</p><p>Pronotum (<xref ref-type="fig" rid="F1">Fig. 5</xref>) widest at base (pl/pw = 0.72–0.80; average = 0.75); sides almost parallel on posterior half, and slightly narrowing toward apex. Pronotum distinctly punctured on median area, slightly decreasing in size and increasing in density toward lateral areas. Anterior angles roundly projected; posterior angles nearly rectangulate. Prosternum (<xref ref-type="fig" rid="F1">Fig. 6</xref>) strongly and rather closely punctured on the lateral areas, strongly and sparsely punctured on median area, with a longitudinal depression in the middle of base area. Prosternal process dilated apically; strongly emarginated at apical border. prosternal femoral lines convergent anteriorly.</p><p>Scutellum broadly pentagonal, finely and sparely punctured.</p><p>Elytra widest near base, then gradually narrowing to apex; each elytron with 8 striae; intervals with fine and sparse punctures, which are much finer than those in striae.</p><p>Mesoventrites (<xref ref-type="fig" rid="F1">Fig. 7</xref>) finely and sparsely punctured, with an n-shaped depression medially.</p><p><!--PageBreak-->Aedeagus (<xref ref-type="fig" rid="F1">Fig. 8</xref>) slightly curved; median lobe narrow, with apex truncate in lateral view; median strut long, about 2.0 times as long as median lobe. Anterior end of internal sac as in <xref ref-type="fig" rid="F1">Fig. 9</xref>.</p><p>Female genitalia (<xref ref-type="fig" rid="F1">Fig. 10</xref>) with styli most narrow at base; proctigeral lobe acuminate apically; female spermatheca (<xref ref-type="fig" rid="F1">Fig. 11</xref>) with head almost spindle shaped.</p></tp:treatment-sec><tp:treatment-sec sec-type="Distribution"><title>Distribution.</title><p>Known only from the type locality (China: Yunnan Province, Lushui County).</p></tp:treatment-sec><tp:treatment-sec sec-type="Diagnosis"><title>Diagnosis.</title><p>This new species is closest to <italic><tp:taxon-name>Episcapha (Ephicaspa) asahinai</tp:taxon-name></italic> Chûjô, 1936 due to similar form and color of the body. The new species can be distinguished from <italic><tp:taxon-name>Episcapha (Ephicaspa) asahinai</tp:taxon-name></italic> by antennomere III more than 1.8 times as long as II, prosternal femoral lines convergent anteriorly, body beneath with golden pubescence. <italic><tp:taxon-name>Episcapha (Ephicaspa) asahinai</tp:taxon-name></italic> with antennomere III about 1.5 times as long as II, prosternal femoral lines almost straight and parallel in front of the prosternal cavity, body beneath covered with grayish pubescence.</p></tp:treatment-sec><tp:treatment-sec sec-type="Etymology"><title>Etymology.</title><p>The specific name derives from the type locality: Lushui County.</p></tp:treatment-sec></tp:taxon-treatment>
