# Supplementary material for: A key to known species of Episcapha (subgenus Ephicaspa Chûjô) (Coleoptera, Erotylidae, Megalodacnini), with the description of two new species
Source: Zookeys. 2012 Jun 20;(203):47–53. doi: 10.3897/zookeys.203.3400 (PMC3381699; doi:10.3897/zookeys.203.3400)
Supplement: XML Treatment for Episcapha (Ephicaspa) quadriconcava [file zookeys.203.3400-treatment2.xml]

<!DOCTYPE tp:taxon-treatment
  PUBLIC "-//TaxonX//DTD Taxonomic Treatment Publishing DTD v0 20100105//EN" "tax-treatment-NSO.dtd">
<tp:taxon-treatment xmlns:tp="http://www.plazi.org/taxpub"><tp:treatment-meta><mixed-citation publication-type="journal"><person-group><name><surname>Li</surname><given-names>Jing</given-names></name><name><surname>Ren</surname><given-names>Guo-Dong</given-names></name></person-group><article-title>A key to known species of 
                    <italic>Episcapha</italic> (subgenus 
                    <italic>Ephicaspa</italic> Chûjô) (Coleoptera, Erotylidae, Megalodacnini), with the description of two new species</article-title><source>Zookeys</source><day>20</day><month>6</month><year>2012</year><volume>2012</volume><issue>203</issue><fpage>47</fpage><lpage>53</lpage><pub-id pub-id-type="doi">10.3897/zookeys.203.3400</pub-id></mixed-citation></tp:treatment-meta><tp:nomenclature><tp:taxon-name>
                        <tp:taxon-name-part taxon-name-part-type="genus">Episcapha</tp:taxon-name-part>
                        (<tp:taxon-name-part taxon-name-part-type="subgenus">Ephicaspa</tp:taxon-name-part>)
                        <tp:taxon-name-part taxon-name-part-type="species">quadriconcava</tp:taxon-name-part>
                    <object-id xmlns:xlink="http://www.w3.org/1999/xlink" xlink:type="simple">urn:lsid:zoobank.org:act:A1331079-C03F-4211-B836-94E12041B86E</object-id>
								<object-id xmlns:xlink="http://www.w3.org/1999/xlink" xlink:type="simple">http://species-id.net/wiki/Episcapha_quadriconcava</object-id>
								</tp:taxon-name><tp:taxon-status xmlns:xlink="http://www.w3.org/1999/xlink" xlink:type="simple">sp. n.</tp:taxon-status></tp:nomenclature><tp:treatment-sec sec-type="Type material"><title>Type material. </title><p>Holotype. female, CHINA: Guangxi Zhuang Autonomous Region, Leye County, <named-content xmlns:xlink="http://www.w3.org/1999/xlink" content-type="dwc:verbatimCoordinates" xlink:type="simple">24.7833°N, 106.5666°E</named-content>, 26 VII 2004, Yang YU and Chao GAO (MHU). Paratypes. 1 male and 4 females, same data as holotype (MHU).</p></tp:treatment-sec><tp:treatment-sec sec-type="Description"><title>Description.</title><p>Body (<xref ref-type="fig" rid="F2">Fig. 12</xref>) elongate, length: 8.5–9.1 mm; width: 3.3–3.6 mm (bl/bw = 2.53–2.58; average = 2.56); general color black and shining; mouthparts and tarsi brown. Each elytron with 2 orange bands; anterior band extending obliquely from humerus to the middle of striae I and II, with 3 teeth at anterior and posterior borders, not reaching base at humeral angle; posterior band at four fifths length of elytron, almost quadrate, extending from the suture to near the lateral border.</p><fig id="F2" position="float" orientation="portrait"><label>Figures 12–22.</label><caption><p><italic><tp:taxon-name>Episcapha (Ephicaspa) quadriconcava</tp:taxon-name></italic> sp. n. <bold>12</bold> habitus <bold>13</bold> head <bold>14</bold> antenna <bold>15</bold> Mentum <bold>16</bold> pronotum <bold>17</bold> prosternum <bold>18</bold> mesoventrite <bold>19</bold> aedeagus in lateral views <bold>20</bold> anterior end of internal sac in anterodorsal view <bold>21</bold> female genitalia in ventral view <bold>22</bold> female spermatheca Scale bars: <bold>a</bold> = 1mm, <bold>b</bold> = 0.2mm.</p></caption><graphic xmlns:xlink="http://www.w3.org/1999/xlink" xlink:href="ZooKeys-203-047-g002.jpg" position="float" orientation="portrait" xlink:type="simple"/></fig><p>Head (<xref ref-type="fig" rid="F2">Fig. 13</xref>) strongly and sparsely punctured on vertex, without ocular lines. Clypeus finely and closely punctured, with anterior border nearly straight, with a fovea on each side of the base. Eyes large, prominent laterally. Antennae (<xref ref-type="fig" rid="F2">Fig. 14</xref>) long, extending behind posterior border of pronotum; antennomere III about 1.2 times as long as IV; antennomere VIII slightly wider than VII, about 1.2 times as wide as long; antennomere IX blow-shaped; antennomere X almost asymmetrical triangular; antennomere XI almost pentagonal; relative lengths of antennomeres II–XI: 8.0: 12.0: 10.0: 9.0: 9.0: 10.0: 10.0: 11.0: 10.0: 13.0. Mentum (<xref ref-type="fig" rid="F2">Fig. 15</xref>) pentagonal, pointed apically, with fine punctures and short setae; submentum with sparse coarse punctures.</p><p>Pronotum (<xref ref-type="fig" rid="F2">Fig. 16</xref>) widest at middle (pl/pw = 0.59–0.63; average = 0.61); sides almost parallel on posterior half, and narrowing toward apex. Pronotum distinctly punctured on median area; finely and closely punctured on the lateral areas; with a transverse depression at base. Anterior angles projected; posterior angles obtuse. Prosternum<!--PageBreak--> (<xref ref-type="fig" rid="F2">Fig. 17</xref>) coarsely and densely punctured on lateral areas, almost confluent and forming oblique rugae; surface with golden pubescence. Prosternal process dilated apically; strongly emarginated at apical border; distinctly depressed in the middle. Prosternal femoral lines extended a little in front of the prosternal cavity, almost straight and parallel.</p><p>Scutellum pentagonal, with fine and spare punctures.</p><p>Elytra widest at one fourth from base, then gradually narrowing to apex; each elytron with 7 striae; intervals with fine punctures.</p><p>Mesoventrite (<xref ref-type="fig" rid="F2">Fig. 18</xref>) finely and sparsely punctured, with a median quadrate depression; surface with pubescence.</p><p>Aedeagus (<xref ref-type="fig" rid="F2">Fig. 19</xref>) with median lobe moderately curved, narrowing to a point in lateral view; median strut long, about 1.5 times as long as median lobe. Anterior end of internal sac as in <xref ref-type="fig" rid="F2">Fig. 20</xref>.</p><p>Female genitalia (<xref ref-type="fig" rid="F2">Fig. 21</xref>) with styli most narrow at apex; proctigeral lobes rounded apically; female spermatheca (<xref ref-type="fig" rid="F2">Fig. 22</xref>) with head almost kidney-shaped.</p></tp:treatment-sec><tp:treatment-sec sec-type="Distribution"><title>Distribution.</title><p>Known only from the type locality (China: Guangxi Zhuang Autonomous Region, Leye County).</p><fig id="F3" position="float" orientation="portrait"><label>Figure 23.</label><caption><p>Map showing the collecting sites of the <italic><tp:taxon-name>Episcapha</tp:taxon-name></italic> (<italic><tp:taxon-name>Ephicaspa</tp:taxon-name></italic>) Chûjô. <bold>1</bold> <italic><tp:taxon-name>Episcapha (Ephicaspa) asahinai</tp:taxon-name></italic> Chûjô; <bold>2</bold> <italic><tp:taxon-name>Episcapha (Ephicaspa) lewisi</tp:taxon-name></italic> Nakane; <bold>3</bold> <italic><tp:taxon-name>Episcapha (Ephicaspa) yunnanensis</tp:taxon-name></italic> Li &amp; Ren; <bold>4</bold> <italic><tp:taxon-name>Episcapha (Ephicaspa) lushuiensis</tp:taxon-name></italic> sp. n.; <bold>5</bold> <italic><tp:taxon-name>Episcapha (Ephicaspa) quadriconcava</tp:taxon-name></italic> sp. n.</p></caption><graphic xmlns:xlink="http://www.w3.org/1999/xlink" xlink:href="ZooKeys-203-047-g003.jpg" position="float" orientation="portrait" xlink:type="simple"/></fig></tp:treatment-sec><tp:treatment-sec sec-type="Diagnosis"><title>Diagnosis.</title><p><italic><tp:taxon-name>Episcapha (Ephicaspa) quadriconcava</tp:taxon-name></italic> is closest to <italic><tp:taxon-name>Episcapha (Ephicaspa) yunnanensis</tp:taxon-name></italic> Li &amp; Ren, 2006, due to the similar form and color of the body in both species. The new species can be distinguished from <italic><tp:taxon-name>Episcapha (Ephicaspa) yunnanensis</tp:taxon-name></italic> by the head without ocular lines, pronotum widest at middle, mesoventrite with a median quadrate depression, aedeagus with median lobe narrowing to a point in lateral view. <italic><tp:taxon-name>Episcapha (Ephicaspa) yunnanensis</tp:taxon-name></italic> with ocular lines on head, pronotum widest at <!--PageBreak-->base, mesoventrite with a median trapezoidal depression, aedeagus with median lobe hooked at apex in lateral view.</p></tp:treatment-sec><tp:treatment-sec sec-type="Etymology"><title>Etymology.</title><p>The species is named with a quadrate depression on the median of mesoventrite.</p><sec sec-type="Key to the species of subgenus Ephicaspa Chûjô"><title>Key to the species of subgenus <italic><tp:taxon-name>Ephicaspa</tp:taxon-name></italic> Chûjô</title><table-wrap content-type="key" position="float" orientation="portrait"><table><tbody><tr><td rowspan="1" colspan="1">1</td><td rowspan="1" colspan="1">Elytron with the anterior band wholly occupying the latero-basal area including humerus</td><td rowspan="1" colspan="1">2</td></tr><tr><td rowspan="1" colspan="1">–</td><td rowspan="1" colspan="1">Elytron with the anterior band extending towards the basal border at each side of humerus</td><td rowspan="1" colspan="1">3</td></tr><tr><td rowspan="1" colspan="1">2</td><td rowspan="1" colspan="1">Prosternal femoral lines almost straight and parallel in front of the prosternal cavity</td><td rowspan="1" colspan="1"><italic><tp:taxon-name>Episcapha (Ephicaspa) asahinai</tp:taxon-name></italic> Chûjô</td></tr><tr><td rowspan="1" colspan="1">–</td><td rowspan="1" colspan="1">Prosternal femoral lines convergent anteriorly in front of the prosternal cavity (<xref ref-type="fig" rid="F1">Fig. 6</xref>)</td><td rowspan="1" colspan="1"><italic><tp:taxon-name>Episcapha (Ephicaspa) lushuiensis</tp:taxon-name></italic> sp. n.</td></tr><tr><td rowspan="1" colspan="1">3</td><td rowspan="1" colspan="1">Scutellum broad triangular</td><td rowspan="1" colspan="1"><italic><tp:taxon-name>Episcapha (Ephicaspa) lewisi</tp:taxon-name></italic> Nakane</td></tr><tr><td rowspan="1" colspan="1">–</td><td rowspan="1" colspan="1">Scutellum broad pentagonal</td><td rowspan="1" colspan="1">4</td></tr><tr><td rowspan="1" colspan="1">4</td><td rowspan="1" colspan="1">Mesoventrites with a median obtrapeziform depression; aedeagus with median lobe hooked at apex in lateral view</td><td rowspan="1" colspan="1"><italic><tp:taxon-name>Episcapha (Ephicaspa) yunnanensis</tp:taxon-name></italic> Li &amp; Ren<!--PageBreak--></td></tr><tr><td rowspan="1" colspan="1">–</td><td rowspan="1" colspan="1">Mesoventrite with a median quadrate depression (<xref ref-type="fig" rid="F2">Fig. 18</xref>); aedeagus with median lobe narrowing to a point in lateral view (<xref ref-type="fig" rid="F2">Fig. 19</xref>)</td><td rowspan="1" colspan="1"><italic><tp:taxon-name>Episcapha (Ephicaspa) quadriconcava</tp:taxon-name></italic> sp. n.</td></tr></tbody></table></table-wrap></sec></tp:treatment-sec><tp:treatment-sec><!--Section generated to contain objects referenced in tp:taxon-treatment.--><fig id="F1" position="float" orientation="portrait"><label>Figures 1–11.</label><caption><p><italic><tp:taxon-name>Episcapha (Ephicaspa) lushuiensis</tp:taxon-name></italic> sp. n. <bold>1</bold> habitus <bold>2</bold> head <bold>3</bold> antenna <bold>4</bold> mentum <bold>5</bold> Pronotum <bold>6</bold> prosternum <bold>7</bold> mesoventrite <bold>8</bold> aedeagus in lateral views <bold>9</bold> anterior end of internal sac in anterodorsal view <bold>10</bold> female genitalia in ventral view <bold>11</bold> female spermatheca Scale bars: <bold>a</bold> = 1mm, <bold>b</bold> = 0.1mm.</p></caption><graphic xmlns:xlink="http://www.w3.org/1999/xlink" xlink:href="ZooKeys-203-047-g001.jpg" position="float" orientation="portrait" xlink:type="simple"/></fig></tp:treatment-sec></tp:taxon-treatment>
